# Supplementary material for: Extrusion of Porous Protein-Based Polymers and Their Liquid Absorption Characteristics
Source: Polymers (Basel). 2020 Feb 16;12(2):459. doi: 10.3390/polym12020459 (PMC7077648; doi:10.3390/polym12020459)
Supplement: Supplementary file 1 [file polymers-12-00459-s001.zip]

Archive with 3 entries (3 files):
- Video S1 ER.mp4
- Video S2 ER V2.mp4
- Supplementary Info ERobert V2.docx
